# Supplementary material for: Carboxylesterase gene amplifications associated with insecticide resistance in Aedes albopictus: Geographical distribution and evolutionary origin
Source: PLoS Negl Trop Dis. 2017 Apr 10;11(4):e0005533. doi: 10.1371/journal.pntd.0005533 (PMC5398709; doi:10.1371/journal.pntd.0005533)
Supplement: S2 Table — (XLSX) [file pntd.0005533.s002.xlsx]

## Sheet: Sheet1
S2 Table. Primers used for quantitative real time PCR
Primer	Sequence
CCEae3aF	5'-AGAGTGCGTTACGGATCAAG-3'
CCEae3aR	5'-TAGCCTCATTGCTGGTTAGC-3'
CCEae6aF	5'-CAGCATGTCCTCGTTAAAGC-3'
CCEae6aR	5'-GACAACACACTTCCCTACCG-3'
Histone3F	5'-TCCAACCAACAATGGCCCGTACTA-3'
Histone3R	5'-CTTAGCATGGATGGCGCACAAGTT-3'
CCEae3aF alternative	5'-ACGGTCCTCGATACATAGTG-3'
CCEae3aR alternative	5'-GCAATCGTTGATCCTTTAAGC-3'
CCEae6aF alternative	5'-AAACACCATCACTGGAAGTGC-3'
CCEae6aR alternative	5'-CGGAGACTTGCGCTATAAGG-3'
Rpl34F	5'-AGAAGCTCAGCGGAATCAAGCCATCGCG-3'
Rpl34R	5'-GGGCTCGTCTACCACGTTTACTTGCTCTTGC-3'
