# Supplementary material for: Carboxylesterase gene amplifications associated with insecticide resistance in Aedes albopictus: Geographical distribution and evolutionary origin
Source: PLoS Negl Trop Dis. 2017 Apr 10;11(4):e0005533. doi: 10.1371/journal.pntd.0005533 (PMC5398709; doi:10.1371/journal.pntd.0005533)
Supplement: S1 File — (XLSX) [file pntd.0005533.s003.xlsx]

## Sheet: plate1
Experiment: 20151005Linda (1) Active filter: SYBR Green I (483-533)
		Sample Name	Targets	References	Mean Cp Target		Mean Cp Reference
		Lab2	3A	histo	22.7963		22.3736
		China1	3A	histo	21.7151		21.5513
		China2	3A	histo	21.8065		21.5341
		China3	3A	histo	22.8477		21.4477
		China4	3A	histo	22.2791		22.2451
		China5	3A	histo	22.0908		22.2891
		China6	3A	histo	22.2127		21.5833
		China7	3A	histo	22.4894		22.1479
		China13	3A	histo	25.2215		23.9469
		China14	3A	histo	24.4649		24.104
		China17	3A	histo	21.3957		21.2744
		China18	3A	histo	21.743		20.9612
		China19	3A	histo	24.1034		23.9743
		China20	3A	histo	21.3858		21.7741
		China21	3A	histo	21.9339		21.6494
		China22	3A	histo	21.9402		21.5818
		China23	3A	histo	23.2003		22.0244
		China 17 ag	3A	histo	25.3794		25.3042
		China 20ag	3A	histo	25.9641		26.028
		Lab1	3A	histo	24.2536		23.6859
		TemGR1	3A	histo	19.7666		23.6273
		TemGR2	3A	histo	19.9018		23.6609
		Lab2	6A	histo	23.8849		22.3736
		China1	6A	histo	22.5291		21.5513
		China2	6A	histo	22.6582		21.5341
		China3	6A	histo	22.1628		21.4477
		China4	6A	histo	22.7134		22.2451
		China5	6A	histo	23.055		22.2891
		China6	6A	histo	22.7415		21.5833
		China7	6A	histo	23.3803		22.1479
		China13	6A	histo	25.0598		23.9469
		China14	6A	histo	25.2951		24.104
		China17	6A	histo	21.8251		21.2744
		China18	6A	histo	21.7164		20.9612
		China19	6A	histo	25.101		23.9743
		China20	6A	histo	22.2769		21.7741
		China21	6A	histo	22.2295		21.6494
		China22	6A	histo	22.132		21.5818
		China23	6A	histo	22.5131		22.0244
		China 17 ag	6A	histo	25.9873		25.3042
		China 20ag	6A	histo	26.9459		26.028
		Lab1	6A	histo	25.688		23.6859
		TemGR1	6A	histo	20.839		23.6273
		TemGR2	6A	histo	21.0958		23.6609

## Sheet: plate2
Experiment: Esterqse albopictus plate2 Active filter: SYBR Green I (483-533)
		Sample Name	Targets	References	Mean Cp Target		Mean Cp Reference
		Lab1	3A	histo	22.3154		22.3614
		China8	3A	histo	21.0074		20.8763
		China9	3A	histo	22.6446		21.5362
		China10	3A	histo	21.0784		21.254
		China11	3A	histo	21.7856		21.631
		China12	3A	histo	22.0024		21.6566
		China15	3A	histo	22.2015		21.6572
		China16	3A	histo	22.7616		22.1524
		China24	3A	histo	23.0441		21.5706
		China25	3A	histo	22.0189		22.2996
		Montpellier1	3A	histo	21.1836		21.5322
		Montpellier2	3A	histo	22.2702		22.4122
		Montpellier3	3A	histo	21.2744		21.6309
		Montpellier4	3A	histo	23.1892		23.5828
		Montpellier5	3A	histo	23.7135		24.3945
		Montpellier6	3A	histo	21.5341		21.9646
		Montpellier7	3A	histo	21.2309		21.3734
		Montpellier8	3A	histo	22.2804		21.956
		Montpellier9	3A	histo	21.8953		21.4342
		Lab2	3A	histo	22.4522		22.4576
		TemGR1	3A	histo	17.8072		21.2863
		TemGR2	3A	histo	19.2757		23.176
		Lab1	6A	histo	23.252		22.3614
		China8	6A	histo	21.0736		20.8763
		China9	6A	histo	22.6028		21.5362
		China10	6A	histo	21.8971		21.254
		China11	6A	histo	22.0496		21.631
		China12	6A	histo	22.5996		21.6566
		China15	6A	histo	22.9038		21.6572
		China16	6A	histo	23.285		22.1524
		China24	6A	histo	22.6084		21.5706
		China25	6A	histo	22.6865		22.2996
		Montpellier1	6A	histo	21.742		21.5322
		Montpellier2	6A	histo	22.3959		22.4122
		Montpellier3	6A	histo	21.6878		21.6309
		Montpellier4	6A	histo	24.0959		23.5828
		Montpellier5	6A	histo	24.5194		24.3945
		Montpellier6	6A	histo	22.0401		21.9646
		Montpellier7	6A	histo	21.7646		21.3734
		Montpellier8	6A	histo	20.8737		21.956
		Montpellier9	6A	histo	21.2875		21.4342
		Lab2	6A	histo	23.5758		22.4576
		TemGR1	6A	histo	18.7977		21.2863
		TemGR2	6A	histo	20.4993		23.176

## Sheet: plate3
Experiment: Esterqse qlbopictus plate3 Active filter: SYBR Green I (483-533)
		Sample Name	Targets	References	Mean Cp Target		Mean Cp Reference
		Lab1	3A	histo	21.4812		21.8567
		Montpellier10	3A	histo	19.9234		21.3769
		Montpellier11	3A	histo	19.6393		21.579
		Montpellier12	3A	histo	20.351		21.802
		Montpellier13	3A	histo	20.5268		21.0042
		Montpellier14	3A	histo	19.9796		21.2995
		Montpellier15	3A	histo	20.1869		21.387
		Montpellier16	3A	histo	19.3488		20.5754
		Montpellier17	3A	histo	19.7182		20.7938
		Montpellier18	3A	histo	20.559		21.5434
		Montpellier19	3A	histo	20.1789		21.7541
		Montpellier20	3A	histo	19.9613		21.2879
		Japan1	3A	histo	21.047		22.8547
		Japan2	3A	histo	22.6462		23.6833
		Japan3	3A	histo	19.9073		20.6266
		Japan4	3A	histo	22.6186		25.6922
		Japan5	3A	histo	21.2986		22.6
		Japan6	3A	histo	20.4865		22.093
		Japan7	3A	histo	21.4827		22.3199
		Lab2	3A	histo	21.7711		22.0378
		TemGR1	3A	histo	16.9122		20.9178
		TemGR2	3A	histo	18.7159		22.7424
		Lab1	6A	histo	22.8596		21.8567
		Montpellier10	6A	histo	21.3085		21.3769
		Montpellier11	6A	histo	21.3927		21.579
		Montpellier12	6A	histo	21.2503		21.802
		Montpellier13	6A	histo	20.7778		21.0042
		Montpellier14	6A	histo	21.0893		21.2995
		Montpellier15	6A	histo	20.7555		21.387
		Montpellier16	6A	histo	19.4262		20.5754
		Montpellier17	6A	histo	20.1461		20.7938
		Montpellier18	6A	histo	21.8575		21.5434
		Montpellier19	6A	histo	21.4065		21.7541
		Montpellier20	6A	histo	21.1887		21.2879
		Japan1	6A	histo	22.6312		22.8547
		Japan2	6A	histo	23.9862		23.6833
		Japan3	6A	histo	21.2118		20.6266
		Japan4	6A	histo	24.4734		25.6922
		Japan5	6A	histo	22.7048		22.6
		Japan6	6A	histo	21.8493		22.093
		Japan7	6A	histo	22.9451		22.3199
		Lab2	6A	histo	23.2851		22.0378
		TemGR1	6A	histo	18.4556		20.9178
		TemGR2	6A	histo	20.2816		22.7424

## Sheet: plate4
Experiment: esterase albopictus plate 4 Active filter: SYBR Green I (483-533)
		Sample Name	Targets	References	Mean Cp Target		Mean Cp Reference
		Lab1	3A	histo	22.6206		22.4836
		Japan8	3A	histo	22.8233		23.9478
		Japan9	3A	histo	22.4338		22.8793
		Japan10	3A	histo	24.3781		25.6174
		Japan11	3A	histo	23.3528		22.6835
		Japan12	3A	histo	21.6964		22.1522
		Japan13	3A	histo	22.5184		23.0236
		Japan14	3A	histo	23.7746		23.0396
		Japan15	3A	histo	24.0074		23.6401
		Japan16	3A	histo	22.6383		23.1338
		Japan17	3A	histo	23.0301		23.1938
		Japan18	3A	histo	23.6301		23.5622
		Japan19	3A	histo	21.551		21.8817
		Japan20	3A	histo	22.1371		22.3445
		Florida11	3A	histo	21.029		21.0362
		Florida12	3A	histo	20.9984		20.7185
		Florida13	3A	histo	21.5364		21.3411
		Florida14	3A	histo	20.7225		20.7507
		Florida15	3A	histo	22.2041		22.3027
		Lab2	3A	histo	17.8424		21.459
		TemGR1	3A	histo	19.0559		23.1541
		Lab1	6A	histo	23.2993		22.4836
		Japan8	6A	histo	23.6966		23.9478
		Japan9	6A	histo	22.7326		22.8793
		Japan10	6A	histo	25.3747		25.6174
		Japan11	6A	histo	22.9269		22.6835
		Japan12	6A	histo	22.2427		22.1522
		Japan13	6A	histo	22.8948		23.0236
		Japan14	6A	histo	23.39		23.0396
		Japan15	6A	histo	23.6912		23.6401
		Japan16	6A	histo	23.2711		23.1338
		Japan17	6A	histo	23.526		23.1938
		Japan18	6A	histo	24.0781		23.5622
		Japan19	6A	histo	21.8725		21.8817
		Japan20	6A	histo	21.5813		22.3445
		Florida11	6A	histo	21.4174		21.0362
		Florida12	6A	histo	21.2438		20.7185
		Florida13	6A	histo	22.6268		21.3411
		Florida14	6A	histo	21.1336		20.7507
		Florida15	6A	histo	22.8685		22.3027
		Lab2	6A	histo	18.7733		21.459
		TemGR1	6A	histo	20.263		23.1541

## Sheet: plate5
Experiment: esterqse albopictus plate 5 Active filter: SYBR Green I (483-533)
		Sample Name	Targets	References	Mean Cp Target		Mean Cp Reference
		Lab1	3A	histo	22.1051		21.9185
		Florida16	3A	histo	20.3973		20.4135
		Florida17	3A	histo	20.0906		20.4181
		Florida18	3A	histo	20.6472		20.6878
		Florida19	3A	histo	20.4502		20.377
		Florida20	3A	histo	20.7855		21.0462
		Gabon CC1	3A	histo	23.5994		24.1386
		Gabon CC2	3A	histo	22.323		21.2709
		Gabon CC3	3A	histo	22.8287		23.7751
		Gabon CC4	3A	histo	20.392		20.453
		Gabon CC5	3A	histo	21.4796		20.2841
		Gabon CC6	3A	histo	21.1515		21.2887
		Gabon CC7	3A	histo	23.5895		24.5622
		Gabon CC8	3A	histo	22.421		23.2018
		Gabon CC9	3A	histo	24.2176		24.9259
		Gabon CC10	3A	histo	23.0878		23.9134
		Gabon CC11	3A	histo	21.0135		20.7439
		Gabon CC12	3A	histo	21.598		20.287
		Gabon CC13	3A	histo	21.8371		20.6107
		Lab2	3A	histo	22.4004		22.0672
		TemGR1	3A	histo	17.7305		21.1178
		TemGR2	3A	histo	19.2149		22.7329
		Lab1	6A	histo	22.6659		21.9185
		Florida16	6A	histo	20.8267		20.4135
		Florida17	6A	histo	20.456		20.4181
		Florida18	6A	histo	21.2003		20.6878
		Florida19	6A	histo	20.8028		20.377
		Florida20	6A	histo	21.0154		21.0462
		Gabon CC1	6A	histo	24.2796		24.1386
		Gabon CC2	6A	histo	21.6771		21.2709
		Gabon CC3	6A	histo	23.617		23.7751
		Gabon CC4	6A	histo	20.5948		20.453
		Gabon CC5	6A	histo	20.5751		20.2841
		Gabon CC6	6A	histo	21.5348		21.2887
		Gabon CC7	6A	histo	23.586		24.5622
		Gabon CC8	6A	histo	22.9279		23.2018
		Gabon CC9	6A	histo	25.1308		24.9259
		Gabon CC10	6A	histo	23.3552		23.9134
		Gabon CC11	6A	histo	21.3114		20.7439
		Gabon CC12	6A	histo	20.773		20.287
		Gabon CC13	6A	histo	21.4284		20.6107
		Lab2	6A	histo	23.0985		22.0672
		TemGR1	6A	histo	18.4568		21.1178
		TemGR2	6A	histo	20.0639		22.7329

## Sheet: plate6
Experiment: esterase albopictus plate6 Active filter: SYBR Green I (483-533)
		Sample Name	Targets	References	Mean Cp Terget		Mean Cp Reference
		Lab1	3A	histo	23.8538		24.1128
		Gabon 14	3A	histo	23.0265		22.6064
		Gabon 15	3A	histo	25.2154		24.2212
		Gabon 16	3A	histo	24.942		26.4594
		Gabon 17	3A	histo	26.6782		27.9138
		Gabon 18	3A	histo	25.8633		27.1709
		Gabon 19	3A	histo	22.5308		23.0758
		Gabon 20	3A	histo	25.0927		25.6998
		Gabon 21	3A	histo	24.9768		25.705
		Gabon 22	3A	histo	24.3358		25.2304
		Gabon 23	3A	histo	26.1311		28.139
		Gabon24	3A	histo	27.3779		29.2109
		Gabon 25	3A	histo	26.8405		28.8698
		Gabon 26	3A	histo	24.6994		25.2281
		Gabon 27	3A	histo	25.5158		26.9031
		Gabon 28	3A	histo	24.3414		24.8673
		Gabon 29	3A	histo	26.5696		27.8619
		Gabon 30	3A	histo	26.9678		29.7127
		Taiwan 11	3A	histo	23.7653		24.8895
		Lab2	3A	histo	22.1239		22.1711
		TemGR1	3A	histo	19.0599		22.6398
		TemGR2	3A	histo	20.4507		24.3996
		Lab1	6A	histo	24.9711		24.1128
		Gabon 14	6A	histo	22.4683		22.6064
		Gabon 15	6A	histo	24.8469		24.2212
		Gabon 16	6A	histo	25.7268		26.4594
		Gabon 17	6A	histo	29.4111		27.9138
		Gabon 18	6A	histo	26.6492		27.1709
		Gabon 19	6A	histo	23.2104		23.0758
		Gabon 20	6A	histo	26.3441		25.6998
		Gabon 21	6A	histo	25.4453		25.705
		Gabon 22	6A	histo	24.8332		25.2304
		Gabon 23	6A	histo	26.995		28.139
		Gabon24	6A	histo	29.2044		29.2109
		Gabon 25	6A	histo	28.6028		28.8698
		Gabon 26	6A	histo	25.9467		25.2281
		Gabon 27	6A	histo	26.4406		26.9031
		Gabon 28	6A	histo	24.016		24.8673
		Gabon 29	6A	histo	27.7733		27.8619
		Gabon 30	6A	histo	28.8599		29.7127
		Taiwan 11	6A	histo	24.7571		24.8895
		Lab2	6A	histo	23.1523		22.1711
		TemGR1	6A	histo	19.9632		22.6398
		TemGR2	6A	histo	21.716		24.3996

## Sheet: plate7
Experiment: esterase albopictus plate 7 Active filter: SYBR Green I (483-533)
		Sample Name	Targets	References	Mean Cp Target		Mean Cp Reference
		Lab1	3A	histo	23.8454		23.6213
		Taiwan12	3A	histo	24.169		24.8267
		Taiwan13	3A	histo	21.7153		22.3433
		Taiwan14	3A	histo	22.3541		22.816
		Taiwan15	3A	histo	23.0799		23.8615
		Taiwan16	3A	histo	21.5081		21.9299
		Taiwan17	3A	histo	22.6745		23.2823
		Taiwan18	3A	histo	22.3015		21.8503
		Taiwan19	3A	histo	22.6417		23.1322
		Taiwan20	3A	histo	23.1084		22.9751
		Australia1	3A	histo	24.809		26.8571
		Australia2	3A	histo	28.6526		28.5211
		Australia3	3A	histo	24.8656		27.4213
		Australia4	3A	histo	25.1663		26.65
		Australia5	3A	histo	25.1419		27.3965
		Australia6	3A	histo	21.5027		23.359
		Australia7	3A	histo	21.5639		23.039
		Australia8	3A	histo	24.3737		24.4677
		Australia9	3A	histo	22.0864		22.9404
		Lab2	3A	histo	22.1994		21.822
		TemGR1	3A	histo	18.9522		22.4646
		TemGR2	3A	histo	20.5667		24.1522
		Lab1	6A	histo	24.5353		23.6213
		Taiwan12	6A	histo	24.9793		24.8267
		Taiwan13	6A	histo	22.6112		22.3433
		Taiwan14	6A	histo	22.7393		22.816
		Taiwan15	6A	histo	23.9266		23.8615
		Taiwan16	6A	histo	21.7907		21.9299
		Taiwan17	6A	histo	23.1202		23.2823
		Taiwan18	6A	histo	22.0643		21.8503
		Taiwan19	6A	histo	23.3956		23.1322
		Taiwan20	6A	histo	22.9754		22.9751
		Australia1	6A	histo	26.0938		26.8571
		Australia2	6A	histo	10.7602		28.5211
		Australia3	6A	histo	27.3398		27.4213
		Australia4	6A	histo	26.5783		26.65
		Australia5	6A	histo	28.2116		27.3965
		Australia6	6A	histo	24.1565		23.359
		Australia7	6A	histo	22.9854		23.039
		Australia8	6A	histo	25.9165		24.4677
		Australia9	6A	histo	22.7507		22.9404
		Lab2	6A	histo	22.9795		21.822
		TemGR1	6A	histo	19.7986		22.4646
		TemGR2	6A	histo	21.6982		24.1522

## Sheet: plate8
Experiment: esterase albopictus plate8 Active filter: SYBR Green I (483-533)
		Sample Name	Targets	References	Mean Cp Target		Mean Cp Reference
		Lab2	3A	histo	22.1424		22.1108
		Australia10	3A	histo	21.7498		22.6067
		Australia11	3A	histo	21.2341		21.4513
		Australia12	3A	histo	21.5819		22.7876
		Australia13	3A	histo	20.6318		21.1508
		Australia14	3A	histo	20.7358		21.218
		Australia15	3A	histo	21.8887		22.8639
		Australia16	3A	histo	20.4007		21.48
		Australia17	3A	histo	20.4257		21.3402
		Australia18	3A	histo	20.9771		21.9498
		Australia19	3A	histo	20.8485		22.0545
		Australia20	3A	histo	20.9897		21.1655
		Lebanon1	3A	histo	21.5376		21.0488
		Lebanon2	3A	histo	21.3821		21.0942
		Lebanon 3	3A	histo	21.4123		21.3746
		Lebanon4	3A	histo	22.2692		21.272
		Lebanon5	3A	histo	20.7937		20.5154
		Lebanon6	3A	histo	21.6504		20.4642
		Lebanon7	3A	histo	21.2356		20.4515
		Lab1	3A	histo	23.8669		24.2753
		TemGR1	3A	histo	18.877		22.5949
		TemGR2	3A	histo	20.5962		24.4346
		Lab2	6A	histo	23.0985		22.1108
		Australia10	6A	histo	22.5374		22.6067
		Australia11	6A	histo	21.5944		21.4513
		Australia12	6A	histo	23.0027		22.7876
		Australia13	6A	histo	22.4179		21.1508
		Australia14	6A	histo	21.359		21.218
		Australia15	6A	histo	24.502		22.8639
		Australia16	6A	histo	21.3043		21.48
		Australia17	6A	histo	22.9195		21.3402
		Australia18	6A	histo	22.2167		21.9498
		Australia19	6A	histo	22.0641		22.0545
		Australia20	6A	histo	21.2974		21.1655
		Lebanon1	6A	histo	22.0183		21.0488
		Lebanon2	6A	histo	21.9342		21.0942
		Lebanon 3	6A	histo	21.9817		21.3746
		Lebanon4	6A	histo	21.7425		21.272
		Lebanon5	6A	histo	21.0913		20.5154
		Lebanon6	6A	histo	21.2075		20.4642
		Lebanon7	6A	histo	21.8158		20.4515
		Lab1	6A	histo	24.9829		24.2753
		TemGR1	6A	histo	20.0874		22.5949
		TemGR2	6A	histo	21.754		24.4346

## Sheet: plate9
Experiment: esterase albopictus plate 9 Active filter: SYBR Green I (483-533)
		Sample Name	Targets	References	Mean Cp Target		Mean Cp Reference
		Lab1	3A	histo	23.707		23.6966
		Lebanon8	3A	histo	20.1932		19.9601
		Lebanon9	3A	histo	21.4824		20.4152
		Lebanon10	3A	histo	21.4761		20.5888
		Swiss11	3A	histo	27.5155		29.0019
		Swiss12	3A	histo	28.7045		29.4767
		Swiss13	3A	histo	29.6995		29.7523
		Swiss14	3A	histo	28.1542		29.6521
		Swiss15	3A	histo	27.9765		28.5375
		Swiss16	3A	histo	26.4695		27.4318
		Swiss17	3A	histo	21.447		22.4086
		Swiss18	3A	histo	21.9212		22.4738
		Swiss19	3A	histo	24.3114		25.5809
		Swiss20	3A	histo	24.6075		26.3409
		Belize11	3A	histo	22.4873		22.5392
		Belize12	3A	histo	22.9314		22.602
		Belize13	3A	histo	22.6658		22.4887
		Belize14	3A	histo	20.9702		21.1411
		Belize15	3A	histo	20.999		21.1006
		Lab2	3A	histo	22.0941		21.7331
		TemGR1	3A	histo	18.8873		22.2555
		TemGR2	3A	histo	20.6311		24.123
		Lab1	6A	histo	24.6002		23.6966
		Lebanon8	6A	histo	20.6132		19.9601
		Lebanon9	6A	histo	21.2615		20.4152
		Lebanon10	6A	histo	22.2013		20.5888
		Swiss11	6A	histo	29.078		29.0019
		Swiss12	6A	histo	29.7037		29.4767
		Swiss13	6A	histo	31.3841		29.7523
		Swiss14	6A	histo	28.8353		29.6521
		Swiss15	6A	histo	28.6742		28.5375
		Swiss16	6A	histo	27.2447		27.4318
		Swiss17	6A	histo	22.2649		22.4086
		Swiss18	6A	histo	22.4644		22.4738
		Swiss19	6A	histo	25.4328		25.5809
		Swiss20	6A	histo	25.5133		26.3409
		Belize11	6A	histo	23.2307		22.5392
		Belize12	6A	histo	23.8267		22.602
		Belize13	6A	histo	23.2393		22.4887
		Belize14	6A	histo	21.4422		21.1411
		Belize15	6A	histo	21.2078		21.1006
		Lab2	6A	histo	22.6835		21.7331
		TemGR1	6A	histo	19.6969		22.2555
		TemGR2	6A	histo	21.6396		24.123

## Sheet: plate10
Experiment: esterase albopictus plate10 Active filter: SYBR Green I (483-533)
		Sample Name	Targets	References	Mean Cp Target		Mean Cp Reference
		Lab1	3A	histo	22.8309		22.6667
		Belize16	3A	histo	22.4044		22.6356
		Belize17	3A	histo	22.9072		23.5128
		Belize18	3A	histo	21.8627		22.3681
		Belize19	3A	histo	21.8986		22.0597
		Belize20	3A	histo	21.8314		22.0934
		Brazil1	3A	histo	25.1948		26.5784
		Brazil2	3A	histo	25.4146		26.6415
		Brazil3	3A	histo	24.586		25.6229
		Brazil4	3A	histo	23.8469		25.4503
		Brazil5	3A	histo	24.9933		25.7706
		Brazil6	3A	histo	24.8634		26.4529
		Brazil7	3A	histo	23.9804		25.0863
		Brazil8	3A	histo	24.6917		25.9099
		Brazil9	3A	histo	24.9421		26.201
		Brazil10	3A	histo	25.225		26.6343
		Brazil11	3A	histo	24.0624		25.5724
		Brazil12	3A	histo	23.8759		25.1784
		Brazil13	3A	histo	25.4655		26.4489
		Lab2	3A	histo	21.2646		20.4362
		TemGR1	3A	histo	18.845		22.5119
		TemGR2	3A	histo	18.5928		22.3564
		Lab1	6A	histo	23.6927		22.6667
		Belize16	6A	histo	22.9046		22.6356
		Belize17	6A	histo	23.9632		23.5128
		Belize18	6A	histo	22.6548		22.3681
		Belize19	6A	histo	22.4682		22.0597
		Belize20	6A	histo	22.2948		22.0934
		Brazil1	6A	histo	25.0931		26.5784
		Brazil2	6A	histo	25.1151		26.6415
		Brazil3	6A	histo	24.3461		25.6229
		Brazil4	6A	histo	24.3985		25.4503
		Brazil5	6A	histo	25.8938		25.7706
		Brazil6	6A	histo	25.0774		26.4529
		Brazil7	6A	histo	24.7985		25.0863
		Brazil8	6A	histo	25.7338		25.9099
		Brazil9	6A	histo	25.7553		26.201
		Brazil10	6A	histo	26.0315		26.6343
		Brazil11	6A	histo	24.2854		25.5724
		Brazil12	6A	histo	24.4774		25.1784
		Brazil13	6A	histo	25.919		26.4489
		Lab2	6A	histo	22.4705		20.4362
		TemGR1	6A	histo	19.9321		22.5119
		TemGR2	6A	histo	19.5945		22.3564

[truncated: 8 more sheets: plate11, plate12, plate13, plate14, plate15, plate16, plate17, plate18]
