# Supplementary material for: Carboxylesterase gene amplifications associated with insecticide resistance in Aedes albopictus: Geographical distribution and evolutionary origin
Source: PLoS Negl Trop Dis. 2017 Apr 10;11(4):e0005533. doi: 10.1371/journal.pntd.0005533 (PMC5398709; doi:10.1371/journal.pntd.0005533)
Supplement: S2 File — (XLSX) [file pntd.0005533.s004.xlsx]

## Sheet: Sheet1
S2 File. All variable sites in the amplified (709bp) part of CCEae3a esterase.
Sequences were aligned using the Vector Base AAELF007796 sequence as a reference. Numbering starts from the first nucleotide of the 709 bp amplified sequence (Figure 3); a dot represents identity and a dash a deletion. The 45 haplotypes are represented, and the individuals where they were found indicated (the number next to the country name refers to the specific individual used and an A or B dis…
	Part of Exon 1																																							Intron 1
	6	12	16	18	32	41	44	47	50	54	71	75	77	80	83	85	98	105	113	125	138	140	166	191	200	209	221	224	239	245	252	253	254	281	295	305	310	311	316	317	318	319	320	321	322	323	324	325	336
	C	G	A	G	T	A	G	T	A	T	T	G	G	T	C	C	G	G	G	A	G	A	G	C	A	T	G	C	G	T	A	C	C	G	A	T	T	T	G	T	A	A	T	A	C	_	T	A	T
H1 (Australia6_A)	.	.	.	.	C	.	.	.	.	.	.	.	C	.	.	.	A	.	.	.	.	.	.	.	.	.	.	.	.	.	.	.	.	.	.	.	.	.	.	.	.	.	.	.	.	_	.	.	.
H2 (Austtralia6_B)	.	C	.	.	C	G	A	.	.	.	.	.	.	C	.	.	A	.	.	.	.	.	.	.	.	.	.	.	.	.	.	G	.	.	.	.	.	.	.	.	.	.	.	.	.	_	.	.	.
H3 (Atlanta9, Italy1_A, Mex APO 1_A, Ag.stef2,Florida22,Florida25_A, Atlanta 2_B)	.	.	.	.	C	.	.	.	.	.	G	.	.	.	.	.	A	.	.	.	.	.	.	.	.	.	.	.	.	.	.	.	.	.	.	.	.	A	.	.	.	.	.	.	.	_	.	.	.
H4 (Atlanta2_A)	.	.	.	.	C	.	.	.	.	.	G	.	.	.	.	.	A	.	.	.	.	.	.	.	.	.	.	.	.	.	.	.	.	.	.	.	.	.	.	.	.	.	.	.	.	_	.	.	.
H5 (Bangladesh4_A)	.	.	.	.	C	.	.	.	.	A	G	A	.	.	.	.	A	.	.	.	.	.	.	.	.	.	.	.	.	.	.	.	.	.	.	.	.	.	.	.	.	.	.	.	.	_	.	.	.
H6 (Bangladesh4_B)	.	.	.	.	.	.	.	.	.	.	.	.	.	.	.	.	.	.	.	.	.	.	.	.	.	.	.	.	.	.	.	G	.	.	.	.	.	.	.	.	.	.	.	.	.	_	.	.	.
H7 (Belize5_A, Italy1_B, Swiss 5, Florida29_B)	A	.	.	.	C	.	.	.	.	.	G	.	.	.	.	.	A	.	.	.	.	.	.	.	.	.	.	.	.	.	.	.	.	.	.	.	.	.	.	.	.	.	.	.	.	_	.	.	.
H8 (Belize 5_B)	.	.	.	.	C	.	.	.	.	.	G	.	.	.	.	.	A	.	.	.	.	.	.	.	.	.	.	.	.	.	.	.	.	.	.	.	.	.	.	.	.	.	.	.	.	_	.	.	.
H9 (Belize 1, MexTapa1,Florida23_B)	.	.	.	.	C	G	.	.	.	.	G	.	.	.	.	.	A	.	A	.	.	.	.	.	.	.	A	.	.	.	.	.	.	.	.	C	.	.	.	.	.	.	.	.	.	_	.	.	.
H10(Brazil14_A)	.	.	.	.	C	.	.	.	.	.	G	.	.	.	.	.	A	.	.	.	.	.	.	.	.	.	.	.	.	.	G	.	.	.	.	.	.	.	.	.	.	.	.	.	.	_	.	.	C
H11 (Brazil14_B)	.	.	.	A	C	.	.	.	.	.	G	.	.	.	.	.	A	.	.	.	.	.	.	.	.	.	.	.	.	.	.	.	.	.	.	.	.	.	.	.	.	.	.	.	G	G	.	.	.
H12 (China1_B, Lebanon1_B)	.	.	.	.	C	.	.	.	.	.	.	.	.	.	.	.	A	.	.	.	.	.	.	.	.	.	.	.	.	.	.	.	.	.	.	.	.	.	.	.	.	.	.	.	.	_	.	.	.
H13 (China1_A, Lebanon1_A, MexRey8_B)	.	.	.	.	C	.	.	.	.	.	G	.	.	.	.	.	A	.	.	.	.	.	.	.	.	.	.	.	.	.	.	.	.	.	G	.	.	.	.	.	.	.	.	.	.	_	.	.	.
H14 (GabonCC1)	.	.	.	.	C	.	.	.	.	.	G	.	.	.	.	.	A	.	.	.	.	C	.	.	.	.	.	.	.	.	.	.	.	.	.	.	.	.	.	.	.	.	.	.	.	_	.	.	.
H15 (GabonCC7)	.	.	.	.	C	G	.	.	.	.	G	.	.	.	.	.	A	.	.	.	.	.	.	.	.	.	A	.	.	.	.	.	.	.	.	.	.	.	.	.	.	.	.	.	.	_	.	.	.
H16 (GabonFR11_A)	.	C	.	.	C	G	A	.	.	.	.	.	.	C	.	.	A	.	.	.	.	.	.	.	.	.	.	.	.	.	.	G	.	.	.	.	.	.	.	.	.	.	.	.	.	_	.	.	.
H17 ( GabonFR11_B)	.	.	.	.	C	.	.	.	.	.	G	.	.	.	.	.	A	.	.	.	.	.	.	.	.	.	.	.	.	.	.	.	.	.	.	.	.	.	.	.	.	.	.	.	.	_	.	.	.
H18 (GabonLP16)	.	.	.	.	.	.	.	.	.	.	.	.	.	.	.	.	.	.	.	.	.	.	.	.	.	.	.	.	.	.	.	G	.	.	.	.	.	.	.	.	.	.	.	.	.	_	.	.	.
H19(MexApo1_B)	.	.	.	.	C	.	.	.	.	A	G	A	.	.	.	.	A	.	.	.	.	.	.	.	.	.	.	.	.	.	.	G	.	.	.	.	.	.	.	.	.	.	.	.	.	_	.	.	.
H20 (MexReyn8_A)	.	.	.	.	C	.	.	.	.	.	G	.	.	.	.	.	A	.	.	.	.	.	.	.	.	.	.	.	.	.	.	.	.	.	.	.	.	.	.	.	.	.	.	.	.	_	.	.	.
H21 (Montpellier16_A)	A	.	.	.	C	.	.	.	.	.	G	.	.	.	.	.	A	.	.	.	.	.	.	.	.	.	.	.	.	.	.	.	.	.	.	.	.	.	.	.	.	.	.	.	.	_	.	.	.
H22 (Montpellier16_B)	.	.	.	.	C	.	.	.	.	.	G	.	.	.	.	.	A	.	.	C	.	.	.	.	.	.	C	.	A	.	.	G	.	.	.	.	.	.	.	.	.	.	.	.	.	_	.	.	.
H23 (SriLanka12_A)	.	.	.	.	.	.	.	.	.	.	.	.	.	.	.	.	.	.	.	.	.	.	.	.	.	.	.	.	.	.	.	A	.	.	.	.	.	.	.	.	.	.	.	.	.	_	.	.	.
H24 (SriLanka12_B)	.	.	.	.	.	.	.	.	.	.	.	.	.	.	.	.	.	.	.	.	.	.	.	.	.	.	.	.	.	.	.	.	.	.	.	.	.	.	.	.	.	.	.	.	.	_	.	.	.
H25 (SriLanka1)	.	.	.	.	.	.	.	.	.	.	.	.	.	.	.	.	T	.	.	.	.	.	.	.	.	.	.	.	.	.	.	A	.	.	.	.	.	.	.	.	.	_	_	_	_	_	_	_	.
H26 (Taiwan 1_A)	.	.	.	.	C	.	.	.	.	.	G	.	.	.	.	.	A	.	.	.	.	.	.	.	.	.	.	.	.	.	.	.	.	.	.	.	.	.	.	.	.	.	.	.	.	_	.	.	.
H27 (Taiwan 1_B)	.	.	.	A	C	.	.	.	.	.	G	.	.	.	.	T	A	.	.	.	.	.	.	.	.	G	.	.	.	.	.	.	.	.	.	.	.	.	.	.	.	.	.	.	.	_	.	.	.
H28 (Florida7)	.	.	.	.	C	.	.	.	.	.	.	.	.	.	.	.	A	.	.	.	.	.	.	.	.	.	.	.	.	.	.	.	.	.	.	.	.	.	.	.	.	.	.	.	.	_	.	.	.
H29 (Florida9,Florida24,Florida26,Florida35)	.	.	.	.	C	.	.	.	.	.	G	.	.	.	T	.	A	A	.	.	.	.	.	.	.	.	.	T	.	.	.	.	.	A	.	.	.	.	.	.	.	.	.	.	.	_	.	.	.
H30 (Florida 5, TemGR,Ag.stef1,Ag.stef5,Koron1,Koron8,Koron9,Koron10,Florida21,Florida28 )	.	.	.	A	C	.	.	.	.	.	G	.	.	.	.	.	A	.	.	.	.	.	.	.	.	.	.	.	.	.	.	.	.	.	.	.	.	.	.	.	.	.	.	.	.	_	.	.	.
H31 (Malay Lab)	.	.	.	.	.	.	.	.	.	.	.	.	.	.	.	.		.	.	.	.	.	.	.	.	.	.	.	.	.	.	.	.	.	.	.	.	.	.	.	.	.	.	.	.	_	.	.	.
H32 (Japan1_A)	.	.	.	.	C	.	.	.	.	.	.	.	.	.	.	.	A	.	.	.	.	.	.	A	.	.	C	.	A	.	.	.	.	.	.	.	.	.	.	.	.	.	.	.	.	_	G	.	.
H33(Japan1_B)	.	.	.	.	C	.	.	.	.	.	G	.	.	.	.	.	A	.	.	.	.	.	.	.	.	.	.	.	.	.	.	.	.	.	.	.	.	.	.	.	.	.	.	.	.	_	.	.	.
H34(Ag.stef3_A)	.	.	.	.	C	.	.	.	.	.	G	.	.	.	.	.	A	.	.	.	.	.	.	.	.	.	.	.	.	.	.	.	.	.	.	.	.	A	.	.	.	.	.	.	.	_	.	.	.
H35(Ag.stef3_B)	.	.	.	.	C	.	.	.	.	.	G	.	.	.	.	.	A	.	.	.	.	.	.	.	.	.	.	.	.	.	.	.	.	.	.	.	.	.	.	.	.	.	.	.	.	_	.	.	.
H36(Koronida3_A)	.	.	.	.	C	.	.	A	G	.	G	.	.	.	.	.	A	.	.	.	T	.	.	.	.	.	.	.	.	.	.	.	.	.	.	.	.	.	.	.	.	.	.	.	.	_	.	.	.
H37(Koronida3_B)	.	.	.	.	C	.	.	.	.	.	G	.	.	.	.	.	A	.	.	C	.	.	.	.	.	.	C	.	A	.	.	G	.	.	.	.	.	.	.	.	.	.	.	.	.	_	.	.	.
H38(Koronida4_A)	.	.	G	.	C	.	.	.	.	.	G	.	.	.	.	.	A	.	.	.	.	.	A	.	.	.	.	.	.	.	.	.	.	.	.	.	.	.	C	.	.	.	.	.	.	_	.	.	.
H39(Koronida4_B)	.	.	.	.	C	.	.	.	.	.	G	.	.	.	.	.	A	.	.	C	.	.	.	.	.	.	C	.	A	.	.	G	.	.	.	.	.	.	.	.	.	.	.	.	.	_	.	.	.
H40(Koronida5)	.	.	.	.	C	.	.	.	.	.	G	.	.	.	.	.	A	.	.	C	.	.	.	.	.	.	C	.	A	.	.	G	.	.	.	.	.	.	.	.	.	.	.	.	.	_	.	.	.
H41(Florida23_A)	.	.	.	.	C	.	.	.	.	.	G	.	.	.	.	.	A	.	.	.	.	.	.	.	.	.	.	.	.	.	G	.	.	.	.	.	.	.	.	.	.	.	.	.	.	_	.	.	.
H42(Florida25_B)	.	C	.	.	C	G	A	.	.	.	.	.	.	C	.	.	A	.	.	.	.	.	.	.	.	.	.	.	.	.	.	.	.	.	.	.	.	.	.	.	.	.	.	.	.	_	.	.	.
H43(Florida27)	.	C	.	.	C	G	A	.	.	.	.	.	.	C	.	.	A	.	.	.	.	.	.	.	T	.	.	.	.	.	.	.	.	.	.	.	.	.	.	.	.	.	.	.	.	_	.	.	.
H44(Florida29_A)	.	.	.	.	C	.	.	.	.	.	G	.	.	.	.	.	A	.	.	.	.	.	.	.	.	.	.	.	.	.	.	.	.	.	.	.	.	A	.	.	.	.	.	.	.	_	.	.	.
H45(Florida30)	.	.	.	.	C	.	.	.	.	.	G	.	.	.	.	.	A	.	.	C	.	.	.	.	.	.	C	.	A	.	.	G	.	.	.	.	.	.	.	.	.	.	.	.	.	_	.	.	.
[truncated: 128 more columns]
